# Supplementary material for: A Case-Control Study on Factors of HPV Vaccination for Mother and Daughter in China
Source: Vaccines (Basel). 2023 May 12;11(5):976. doi: 10.3390/vaccines11050976 (PMC10224422; doi:10.3390/vaccines11050976)
Supplement: Supplementary file 1 [file vaccines-11-00976-s001.zip]

Archive with 1 entries (1 files):
- vaccines-2344687-supplementary.pdf
